# Supplementary material for: Molecular cytogenetic identification and nutritional composition evaluation of newly synthesized Triticum turgidum-Triticum boeoticum amphiploids (AABBAbAb)
Source: Front Plant Sci. 2023 Dec 7;14:1285847. doi: 10.3389/fpls.2023.1285847 (PMC10748598; doi:10.3389/fpls.2023.1285847)
Supplement: Supplementary file 1 [file Table_1.xlsx]

## Sheet: Table.S1
Table.S1 Amino acid composition in Syn-ABAb-1 to Syn-ABAb-18
Amino acid	Syn-ABAb-1	Syn-ABAb-2	Syn-ABAb-3	Syn-ABAb-4	Syn-ABAb-5	Syn-ABAb-6	Syn-ABAb-7	Syn-ABAb-8	Syn-ABAb-9	Syn-ABAb-10	Syn-ABAb-11	Syn-ABAb-12	Syn-ABAb-13	Syn-ABAb-14	Syn-ABAb-15	Syn-ABAb-16	Syn-ABAb-17	Syn-ABAb-18
Aspartic acid (Asp)	6.66611	6.6538	6.7004	7.13587	8.09677	7.50684	6.52547	7.76272	7.83568	8.04982	8.38081	6.55351	6.07965	5.67103	6.55751	6.93655	7.88323	5.6311
Threonine (Thr)a	4.80494	4.52782	4.59233	5.48802	6.44631	5.80228	4.68306	6.18977	5.97842	6.07951	6.49764	5.44583	4.49799	4.16418	4.96252	5.35997	5.68085	4.53324
Serine (Ser)	7.46693	7.5235	7.41407	8.74795	10.2709	9.85419	7.49344	10.1916	10.0268	9.97907	10.9233	8.96451	7.15392	6.64058	8.03663	8.71148	8.8118	6.83341
Glutamic acid (Glu)	35.3327	34.53	34.4223	35.5801	42.3549	41.8578	34.1096	43.0483	41.8542	42.8651	48.086	34.5553	31.9725	31.2786	35.2066	37.8377	37.7721	25.9674
Glycine (Gly)	8.42161	8.22688	8.37708	10.7016	11.9903	11.2155	8.54119	12.2827	11.535	12.0947	12.4819	11.1725	8.55816	7.95292	9.26326	10.155	10.6214	9.5121
Alanine (Ala)	6.75015	6.7112	6.6237	7.48377	8.73714	7.86092	6.64715	8.25112	8.18391	8.58506	8.89097	7.29898	6.39798	5.86652	6.75783	7.25487	7.68752	6.41361
Cystine (Cys)	0.754391	0.740909	0.599718	1.02168	1.00926	0.900553	0.603302	0.995725	0.854337	0.881034	0.989573	0.851563	0.598685	0.479238	0.72118	0.937313	0.816035	0.695698
Valine (Val)a	6.60034	6.36856	6.28125	7.38735	8.91634	8.13607	6.28976	8.47956	8.4563	8.60592	9.24723	7.54464	6.1847	5.74301	6.72218	7.14219	7.53803	6.09466
Methionine (Met)a	2.0665	1.83985	1.98056	2.44142	2.62802	2.22465	1.81277	2.32512	2.29573	2.32804	2.36219	1.69645	1.71009	1.47772	1.9049	2.09238	2.13321	1.6686
Isoleucine (Ile)a	6.54497	6.08029	6.03865	7.07939	8.68642	8.01699	6.08135	8.29776	8.17575	8.05309	9.12817	7.04045	6.02193	5.81439	6.76562	7.29722	7.58539	5.66462
Leucine (Leu)a	12.6816	12.3495	12.4481	14.3846	17.5137	15.7042	12.4712	16.8914	16.5564	16.5142	17.5818	14.3422	12.0153	10.8832	13.3289	13.9564	14.2828	11.5071
Tyrosine (Tyr)	4.31689	4.30463	4.29698	5.47753	5.92447	5.94433	4.52372	6.01166	5.84924	5.56446	6.76603	5.11805	4.04832	3.9564	5.11695	5.62417	5.28243	4.06617
Phenylalanine (Phe)a	9.35886	8.99915	9.21902	11.8273	12.5107	12.5894	9.18562	12.2347	12.2917	11.0394	13.9337	10.136	9.26987	8.94995	10.9114	12.2901	11.7539	8.42751
Histidine (His)	3.1482	3.60923	3.6722	4.31908	5.02386	4.8754	3.52996	5.14313	4.6326	4.48282	5.41193	4.05996	3.64615	2.79308	4.27997	4.59787	4.52784	3.77279
Lysine (Lys)a	3.79726	3.68542	3.37869	3.92902	5.02693	4.00491	3.562	4.54538	4.38983	4.81528	4.75804	3.93959	3.32731	3.1506	3.30077	3.88069	4.05821	3.41978
Arginine (Arg)	7.50034	7.33261	7.42498	9.67323	10.825	9.67598	7.69678	9.88674	10.227	9.71094	11.2025	9.24757	7.44583	6.78999	8.18341	9.29792	9.75891	7.60999
Proline (Pro)	25.5276	25.3905	25.2899	28.0936	33.3042	32.3036	24.9525	33.8815	33.4641	31.1559	36.8094	28.3441	24.1822	22.5871	26.7787	28.9139	28.433	20.5844
Tryptophan(Trp)a	0.0704352	0.0270084	0.014033	0.00884042	0.0103762	0.0102115	0.00442021	0.0045014	0.00336379	0.0924057	0.0497042	0.0191466	0.00909462	0.0104182	0.00475876	0.00633397	0.00301323	0.00348685
Total essential amino acid (TEAA)	45.9249	43.8776	43.9526	52.546	61.7389	56.4887	44.0902	58.9682	58.1475	57.5279	63.5585	50.1643	43.0363	40.1935	47.9011	52.0253	53.0355	41.319
a Essential amino acid;
Tryptophan content is too low to be counted；
The unit of amino acid content is mg/g

## Sheet: Table.S2
Table.S2 Comparison of essential amino acids, including RAA, RC, SRC in Syn-ABAb-1 to Syn-ABAb-18
		Leu	Ile	Lys	Thr	Val	Met+Cys	Phe+Try	SRC
Syn-ABAb-1	RAA	1.4746	1.21203	0.666185	1.02233	1.00005	0.494893	1.64191	64.5714
	RC	1.3741	1.12942	0.62078	0.95265	0.931891	0.461163	1.53
Syn-ABAb-2	RAA	1.43598	1.12598	0.646565	0.963367	0.964933	0.452765	1.5788	63.7644
	RC	1.40225	1.09953	0.631377	0.940736	0.942266	0.442129	1.54171
Syn-ABAb-3	RAA	1.44746	1.11827	0.592753	0.977092	0.951705	0.45268	1.61737	61.9401
	RC	1.41564	1.09369	0.579724	0.955614	0.930785	0.442729	1.58182
Syn-ABAb-4	RAA	1.67263	1.311	0.689303	1.16766	1.1193	0.607563	2.07497	61.1288
	RC	1.35476	1.06185	0.558306	0.945758	0.906582	0.4921	1.68064
Syn-ABAb-5	RAA	2.03648	1.6086	0.881918	1.37156	1.35096	0.63812	2.19487	63.6288
	RC	1.41387	1.1168	0.612291	0.952233	0.937935	0.443029	1.52384
Syn-ABAb-6	RAA	1.82607	1.48463	0.702616	1.23453	1.23274	0.548281	2.20867	58.8463
	RC	1.38375	1.12502	0.532427	0.935498	0.934142	0.415476	1.67369
Syn-ABAb-7	RAA	1.45014	1.12618	0.624912	0.996396	0.952994	0.423872	1.61151	62.0507
	RC	1.4126	1.09703	0.608737	0.970606	0.928327	0.4129	1.5698
Syn-ABAb-8	RAA	1.96411	1.53662	0.797434	1.31697	1.28478	0.582604	2.14644	61.7164
	RC	1.42786	1.11708	0.579713	0.957403	0.934001	0.423537	1.5604
Syn-ABAb-9	RAA	1.92517	1.51403	0.770145	1.272	1.28126	0.552643	2.15644	60.5872
	RC	1.42278	1.11893	0.569172	0.940069	0.946907	0.408428	1.5937
Syn-ABAb-10	RAA	1.92026	1.49131	0.844786	1.29351	1.30393	0.562996	1.93674	64.5799
	RC	1.43708	1.11607	0.632222	0.96804	0.975833	0.421335	1.44942
Syn-ABAb-11	RAA	2.0444	1.6904	0.834745	1.38248	1.4011	0.588029	2.4445	59.554
	RC	1.37794	1.13934	0.562624	0.931798	0.944348	0.396336	1.64761
Syn-ABAb-12	RAA	1.6677	1.30379	0.691157	1.15869	1.14313	0.447019	1.77824	61.934
	RC	1.42543	1.11439	0.590753	0.990366	0.977066	0.382081	1.51991
Syn-ABAb-13	RAA	1.39712	1.11517	0.583738	0.957019	0.937075	0.405048	1.62629	60.5483
	RC	1.39285	1.11176	0.581953	0.954093	0.93421	0.403809	1.62132
Syn-ABAb-14	RAA	1.26549	1.07674	0.552737	0.885997	0.870152	0.343326	1.57017	58.9875
	RC	1.34942	1.14815	0.589397	0.94476	0.927865	0.366097	1.67431
Syn-ABAb-15	RAA	1.54987	1.25289	0.579083	1.05585	1.01851	0.460717	1.91428	57.6008
	RC	1.38537	1.11991	0.517618	0.943785	0.910406	0.411816	1.7111
Syn-ABAb-16	RAA	1.62284	1.35134	0.680823	1.14042	1.08215	0.531525	2.15616	58.0327
	RC	1.32627	1.10439	0.556406	0.932014	0.884393	0.434392	1.76214
Syn-ABAb-17	RAA	1.66079	1.4047	0.711967	1.20869	1.14213	0.517412	2.0621	60.4844
	RC	1.33507	1.12921	0.572335	0.971641	0.91813	0.415936	1.65767
Syn-ABAb-18	RAA	1.33804	1.049	0.599961	0.96452	0.923433	0.41479	1.47851	64.0113
	RC	1.38385	1.08492	0.620503	0.997545	0.955051	0.428992	1.52913

## Sheet: Table.S3
PC2	1.76	25	71	2.02	29	67
PC3	0.86	12	84	1.18	17	84
Table.S3 Principal component eigenvalue and contribution rate
	PC1	PC2	PC3
Eigenvalue	3.27	1.76	0.86
Variance contribution rate(%)	47	25	12
Cumulative variance contribution rate(%)	47	71	84
Eigenvalue of rotation	2.6	2.02	1.18
Rotation variance contribution rate(%)	38	29	17
The cumulative variance contributionafter rotation(%)	38	67	84

## Sheet: Table.S4
Table.S4 Rotational component matrix of the factor analysis
	PC1	PC2	PC3
Anthocyanin	0.416	-0.067	-0.274
Protein	-0.076	0.504	0.044
TEAA	-0.059	0.505	-0.034
Fe	0.394	-0.071	-0.167
Zn	0.267	-0.066	0.219
Cu	-0.202	0.009	0.924
Mn	0.217	0.066	0.034

## Sheet: Table.S5
Table.S5 Factor analysis weight score
Index	Weighted score
Anthocyanin	0.123473
Protein	0.167313
TEAA	0.158583
Fe	0.1351
Zn	0.160326
Cu	0.111216
Mn	0.144005

## Sheet: Table.S6
Table.S6 Comprehensive score and ranking of the seven nutrient index evaluations of the synthetic amphiploids
Code	PC1	PC2	PC3	Composite score	Sort
Syn-ABAb-1	0.119377	-0.237755	0.0615902	-0.0567881	12
Syn-ABAb-2	0.309454	-0.310603	0.16337	0.162221	8
Syn-ABAb-3	0.234619	-0.334991	0.178006	0.0776342	9
Syn-ABAb-4	0.440393	0.00854732	-0.11532	0.33362	5
Syn-ABAb-5	0.182221	0.522705	-0.332657	0.372269	3
Syn-ABAb-6	-0.178891	0.279245	0.211622	0.311976	6
Syn-ABAb-7	0.0801243	-0.334593	0.261196	0.00672709	10
Syn-ABAb-8	-0.104381	0.39777	0.0756153	0.369004	4
Syn-ABAb-9	-0.334406	0.340685	-0.151321	-0.145041	14
Syn-ABAb-10	-0.519375	0.37002	0.00142144	-0.147934	15
Syn-ABAb-11	-0.0147764	0.632351	0.282063	0.899638	1
Syn-ABAb-12	-0.127303	-0.0256374	0.155282	0.00234119	11
Syn-ABAb-13	-0.280417	-0.330986	0.0760233	-0.53538	16
Syn-ABAb-14	-0.204519	-0.461413	-0.0588132	-0.724745	17
Syn-ABAb-15	0.306254	-0.120198	-0.246719	-0.0606632	13
Syn-ABAb-16	0.200409	0.0407266	0.0548797	0.296015	7
Syn-ABAb-17	1.03613	-0.0562434	-0.284738	0.695145	2
Syn-ABAb-18	-1.14491	-0.379631	-0.3315	-1.85604	18
